# Supplementary material for: MicroRNA Expression in Extracellular Vesicles from Nasal Lavage Fluid in Chronic Rhinosinusitis
Source: Biomedicines. 2021 Apr 26;9(5):471. doi: 10.3390/biomedicines9050471 (PMC8145239; doi:10.3390/biomedicines9050471)
Supplement: Supplementary file 1 [file biomedicines-09-00471-s001.zip]

Archive with 1 entries (1 files):
- biomedicines-1191832-Supplementary.pdf
